# Supplementary material for: The Effect of Response Conditions on Food Images-Evoked Emotions Measured Using the Valence × Arousal Circumplex-Inspired Emotion Questionnaire (CEQ)
Source: Foods. 2023 Jun 2;12(11):2250. doi: 10.3390/foods12112250 (PMC10252207; doi:10.3390/foods12112250)
Supplement: Supplementary file 1 [file foods-12-02250-s001.zip]

Archive with 1 entries (1 files):
- foods-2344020-supplementary.pdf
